# Supplementary material for: Yorkie is required to restrict the injury responses in planarians
Source: PLoS Genet. 2017 Jul 7;13(7):e1006874. doi: 10.1371/journal.pgen.1006874 (PMC5515462; doi:10.1371/journal.pgen.1006874)
Supplement: S1 Table — (XLSX) [file pgen.1006874.s008.xlsx]

## Sheet: 97 Wurtzel et al Genes
ASXL	Best-blast hit	Cell type
SmedASXL_012058	TNF receptor associated factor-1	Epidermal
SmedASXL_006439	ston	Epidermal
SmedASXL_005346	jun-1	Epidermal
SmedASXL_011893	SVOP-like (SVOPL)	Epidermal
SmedASXL_002439	hadrian	Epidermal II
SmedASXL_013434	NA	Gut
SmedASXL_013920	hypothetical protein	Gut
SmedASXL_009408	NA	Muscle
SmedASXL_008908	noggin-like protein 1	Muscle
SmedASXL_008512	X1.A2.3	Muscle
SmedASXL_010438	inhibin-1	Muscle
SmedASXL_015317	NA	Muscle
SmedASXL_012305	Evi/Wls	Muscle
SmedASXL_013814	notch 1 (NOTCH1)	Muscle
SmedASXL_015847	potassium channel, subfamily K, member 18 (KCNK18)	Muscle
SmedASXL_009491	NA	Muscle
SmedASXL_002532	NA	Muscle
SmedASXL_014286	NA	Muscle
SmedASXL_005092	calmodulin 1 (phosphorylase kinase, delta) (CALM1)	Muscle
SmedASXL_018147	collagen, type IV, alpha 2 (COL4A2)	Muscle
SmedASXL_006839	NA	Muscle
SmedASXL_030614	NA	NA
SmedASXL_006093	wntP-1 (wntP-1)	NA
SmedASXL_006186	calcitonin receptor (CALCR)	NA
SmedASXL_009180	notum	NA
SmedASXL_012146	NA	NA
SmedASXL_015206	innexin-1	NA
SmedASXL_032485	NA	NA
SmedASXL_019457	dual specificity phosphatase 10 (DUSP10)	NA
SmedASXL_009000	5B07 rhomboid-like protein	NA
SmedASXL_050771	NA	NA
SmedASXL_007106	fos-1	NA
SmedASXL_004098	phytanoyl-CoA dioxygenase domain containing 1 (PHYHD1)	NA
SmedASXL_009700	low density lipoprotein receptor related-2	NA
SmedASXL_011160	NA	NA
SmedASXL_006873	hypothetical protein	NA
SmedASXL_018703	heat shock 70kDa protein 5 (glucose-regulated protein, 78kDa) (HSPA5)	NA
SmedASXL_013535	5F04 PDZ ring finger protein 4	NA
SmedASXL_013207	synaptotagmin-like 2 (SYTL2)h	NA
SmedASXL_012003	frizzled receptor-like protein (Frz-d)	NA
SmedASXL_006235	NA	NA
SmedASXL_016201	tyrosine kinase-2	NA
SmedASXL_006501	hypothetical protein	NA
SmedASXL_010300	TNF receptor associated factor-2	NA
SmedASXL_019323	EGR-like protein 1	NA
SmedASXL_011232	von Willebrand factor D and EGF domains (VWDE)	NA
SmedASXL_009188	glucosamine-phosphate N-acetyltransferase 1 (GNPNAT1)	NA
SmedASXL_006173	sulfotransferase family, cytosolic, 1C, member 3 (SULT1C3)	NA
SmedASXL_007017	xin actin-binding repeat containing 2 (XIRP2)	NA
SmedASXL_001372	NA	NA
SmedASXL_006811	dynein, light chain, LC8-type 2 (DYNLL2)	NA
SmedASXL_009745	heat shock 70kDa protein 4-like (HSPA4L)	NA
SmedASXL_018182	delta-like 4 (Drosophila) (DLL4)	NA
SmedASXL_011490	glypican-1	NA
SmedASXL_000044	NA	NA
SmedASXL_013530	NA	NA
SmedASXL_019687	eukaryotic translation initiation factor 1 (EIF1)	NA
SmedASXL_009448	early growth response-4	NA
SmedASXL_019309	pim-1	NA
SmedASXL_012247	calpain 9 (CAPN9)	NA
SmedASXL_007088	NA	NA
SmedASXL_004708	cAMP responsive element binding protein-1	NA
SmedASXL_019468	replication protein A2, 32kDa (RPA2)	NA
SmedASXL_005628	Kruppel-like factor 13 (KLF13)	NA
SmedASXL_010715	NA	NA
SmedASXL_017328	thyroid hormone receptor-1	NA
SmedASXL_007117	NA	NA
SmedASXL_014227	NA	NA
SmedASXL_071367	NA	NA
SmedASXL_011369	leucine rich repeat and fibronectin type III domain containing-1	NA
SmedASXL_008517	aminolevulinate dehydratase (ALAD)	NA
SmedASXL_007755	secreted frizzled-related protein 1 (sfrp1)	NA
SmedASXL_010505	mex-3 homolog A (C. elegans) (MEX3A)	NA
SmedASXL_009795	hypothetical protein	NA
SmedASXL_053406	NA	NA
SmedASXL_082442	NA	NA
SmedASXL_012781	carboxypeptidase O (CPO)	NA
SmedASXL_018870	cytochrome P450, family 2, subfamily J, polypeptide 2 (CYP2J2)	NA
SmedASXL_058936	NA	NA
SmedASXL_007924	BCL2-associated athanogene 3 (BAG3)	NA
SmedASXL_004617	3C02 hypothetical protein	NA
SmedASXL_010572	NA	NA
SmedASXL_055249	NA	NA
SmedASXL_060931	metallophosphoesterase domain containing 1 (MPPED1)	NA
SmedASXL_016087	disintegrin/metalloproteinase with thrombospondin motifs-1	NA
SmedASXL_006379	Sp5	NA
SmedASXL_019387	L-3-hydroxyproline dehydratase (trans-) (L3HYPDH)	NA
SmedASXL_019407	kynureninase (KYNU)	NA
SmedASXL_014404	solute carrier family 16, member 14 (monocarboxylic acid transporter 14) (SLC16A14)	NA
SmedASXL_077810	NA	NA
SmedASXL_006270	NA	NA
SmedASXL_009412	somatomedin B and thrombospondin, type 1 domain containing (SBSPON)	NA
SmedASXL_015029	Kallmann syndrome 1 sequence (KAL1)	NA
SmedASXL_013566	pantothenate kinase 4 (PANK4)	NA
SmedASXL_001353	early growth response-3	NA
SmedASXL_071162	NA	Neural
SmedASXL_015680	NA	Parapharyngeal
Injury-induced genes that had enriched expression in stem cells or expression in all cells were removed

## Sheet: 438 Wound-Induced in Ctrl(RNAi)
	baseMean	log2FoldChange	lfcSE	stat	pvalue	padj
SmedASXL_007127	301.552	1.04347	0.375543	2.77856	0.00546003	0.043289
SmedASXL_006360	27491	1.01295	0.354666	2.85606	0.00428938	0.0392345
SmedASXL_076668	17.4198	1.00031	0.348909	2.86697	0.00414427	0.0348891
SmedASXL_066190	12.8167	1.01767	0.347508	2.92848	0.00340621	0.0327688
SmedASXL_032266	17.4634	1.00397	0.346166	2.90025	0.00372869	0.0322188
SmedASXL_019347	18.5517	1.00005	0.342374	2.92092	0.00348998	0.0306297
SmedASXL_001801	751.552	1.07709	0.366836	2.93617	0.00332288	0.0294603
SmedASXL_071907	12.5896	1.02812	0.345728	2.97378	0.00294153	0.0290915
SmedASXL_074750	23.1103	1.07644	0.359338	2.99564	0.00273873	0.0252214
SmedASXL_009670	34551.6	1.07388	0.35137	3.05627	0.0022411	0.0233846
SmedASXL_075911	24.1719	1.03458	0.340629	3.03725	0.00238745	0.0225381
SmedASXL_024427	17.2141	1.0751	0.348561	3.0844	0.00203962	0.0198336
SmedASXL_010079	20.7536	1.0228	0.328024	3.11806	0.00182045	0.0180761
SmedASXL_013411	17.0916	1.02397	0.324869	3.15195	0.00162185	0.0179258
SmedASXL_067327	20.5145	1.00885	0.319563	3.15696	0.00159424	0.0176848
SmedASXL_065904	25.8915	1.01154	0.322485	3.1367	0.00170861	0.0171715
SmedASXL_047825	17.9426	1.08402	0.344404	3.14752	0.0016466	0.0166944
SmedASXL_080367	25.4823	1.0322	0.327379	3.1529	0.00161655	0.0164866
SmedASXL_055475	22.8102	1.02195	0.32209	3.17287	0.00150942	0.0155473
SmedASXL_016637	27826.5	1.03478	0.323028	3.20336	0.00135834	0.0154123
SmedASXL_018913	122.534	1.11164	0.343779	3.23359	0.00122244	0.0141
SmedASXL_055825	18.5778	1.10789	0.34082	3.25066	0.00115138	0.01252
SmedASXL_037259	11.8268	1.12596	0.343758	3.27544	0.00105499	0.0124874
SmedASXL_051748	27.9362	1.02295	0.31284	3.26989	0.00107588	0.0117857
SmedASXL_062798	24.0613	1.07705	0.328099	3.2827	0.00102818	0.0113534
SmedASXL_068247	26.8907	1.06536	0.324481	3.28327	0.00102609	0.0113363
SmedASXL_070491	18.4556	1.12759	0.342811	3.28924	0.00100457	0.0111223
SmedASXL_067283	17.5015	1.10274	0.331956	3.32195	0.000893904	0.0108557
SmedASXL_074150	22.784	1.01799	0.305745	3.32953	0.000869914	0.0105961
SmedASXL_061257	25.2919	1.00526	0.301095	3.33866	0.000841826	0.0103211
SmedASXL_013043	187.697	1.05747	0.318648	3.31861	0.000904662	0.0102915
SmedASXL_049751	21.5906	1.14956	0.345586	3.32642	0.000879704	0.0100407
SmedASXL_016742	16.3407	1.10429	0.329132	3.35516	0.00079318	0.00980362
SmedASXL_069292	34.3483	1.08384	0.323068	3.35482	0.000794162	0.00918078
SmedASXL_038163	17.6443	1.17688	0.35043	3.35839	0.000783968	0.009068
SmedASXL_061559	28.6529	1.06344	0.316544	3.35954	0.00078072	0.00903548
SmedASXL_054026	22.5978	1.21541	0.36172	3.36007	0.000779232	0.00902836
SmedASXL_050771	39.6952	1.02767	0.305818	3.36041	0.000778256	0.00902716
SmedASXL_080654	23.7754	1.04467	0.308184	3.38978	0.000699495	0.00877486
SmedASXL_062715	26.0206	1.08656	0.321783	3.3767	0.000733597	0.0085813
SmedASXL_077487	33.1065	1.01678	0.301044	3.37751	0.000731447	0.008561
SmedASXL_061536	23.4938	1.16563	0.343836	3.39006	0.000698761	0.00822027
SmedASXL_067230	26.089	1.07594	0.3149	3.41675	0.000633727	0.00806048
SmedASXL_070684	19.9724	1.08152	0.315821	3.42446	0.000616012	0.00789021
SmedASXL_016780	20.5436	1.13924	0.329301	3.45957	0.000541038	0.00660514
SmedASXL_059524	23.9848	1.19748	0.345728	3.46366	0.000532873	0.0065247
SmedASXL_023784	12.8596	1.19652	0.343109	3.48729	0.000487945	0.00645004
SmedASXL_067301	23.9903	1.17088	0.336966	3.47477	0.0005113	0.00634313
SmedASXL_027259	18.3076	1.20526	0.346711	3.47626	0.000508468	0.00631936
SmedASXL_070870	37.9774	1.07084	0.305334	3.50711	0.000453008	0.005702
SmedASXL_050492	35.8142	1.00793	0.287147	3.51016	0.000447841	0.0056541
SmedASXL_072548	18.1682	1.13179	0.319685	3.54034	0.000399612	0.00544801
SmedASXL_038014	24.0539	1.05647	0.298125	3.54372	0.000394523	0.00538768
SmedASXL_074862	30.2923	1.08011	0.304933	3.54212	0.000396928	0.00509531
SmedASXL_006637	1102.01	1.01869	0.287264	3.54617	0.000390867	0.00505351
SmedASXL_006059	20.2104	1.17894	0.332041	3.55059	0.000384363	0.0049839
SmedASXL_034206	972.15	1.02924	0.288443	3.56827	0.000359341	0.00497418
SmedASXL_083227	22.0868	1.12399	0.314919	3.56915	0.000358147	0.00496047
SmedASXL_017336	25.0366	1.08632	0.304335	3.5695	0.000357667	0.00495665
SmedASXL_047128	28.5827	1.09879	0.30777	3.57017	0.000356747	0.00494953
SmedASXL_069129	27.1141	1.11246	0.312561	3.55919	0.000372006	0.00485793
SmedASXL_065316	13.5839	1.22443	0.339397	3.60768	0.000308953	0.00439153
SmedASXL_069552	29.3892	1.08413	0.30178	3.59244	0.000327595	0.00435663
SmedASXL_080835	40.1651	1.04731	0.287522	3.64252	0.000269981	0.00432514
SmedASXL_006086	385.573	1.25304	0.347986	3.60085	0.000317181	0.00423335
SmedASXL_007319	38.4017	1.01768	0.282151	3.60687	0.000309918	0.00415898
SmedASXL_011971	25.4297	1.08696	0.29811	3.64618	0.000266171	0.00385086
SmedASXL_079534	13.1435	1.25027	0.342461	3.65084	0.000261387	0.00378614
SmedASXL_052019	783.848	1.04844	0.286181	3.66356	0.000248735	0.00361579
SmedASXL_068810	25.5158	1.10142	0.298276	3.69264	0.000221941	0.00326528
SmedASXL_082855	16.756	1.20987	0.326109	3.71001	0.000207251	0.00307525
SmedASXL_082899	13.4512	1.26855	0.340715	3.72319	0.00019672	0.0029368
SmedASXL_053406	27.0647	1.13553	0.301498	3.7663	0.000165687	0.0029161
SmedASXL_046374	43.3158	1.03528	0.274694	3.76886	0.000163997	0.00289703
SmedASXL_063250	35.8552	1.0869	0.291742	3.72557	0.000194875	0.00279843
SmedASXL_013850	472.686	1.23367	0.329756	3.74114	0.000183185	0.00265824
SmedASXL_005468	36.4697	1.00362	0.267267	3.75514	0.000173246	0.00261848
SmedASXL_074451	34.3335	1.02674	0.27256	3.76701	0.000165214	0.00252213
SmedASXL_034080	21.6825	1.24624	0.331708	3.75704	0.000171938	0.00252155
SmedASXL_052924	41.543	1.05643	0.276358	3.82269	0.000132003	0.00240757
SmedASXL_072325	26.2025	1.12927	0.298501	3.78313	0.000154867	0.00237909
SmedASXL_057617	29.7695	1.07749	0.284186	3.79151	0.000149736	0.00230608
SmedASXL_007300	38.9145	1.00133	0.26339	3.80169	0.000143712	0.0022288
SmedASXL_072960	158.261	1.30271	0.343442	3.79309	0.000148784	0.00222295
SmedASXL_074328	36.3736	1.07291	0.282106	3.80323	0.00014282	0.00214312
SmedASXL_068589	25.5904	1.28107	0.33287	3.84857	0.000118809	0.0018279
SmedASXL_069276	36.7679	1.11892	0.290297	3.85439	0.000116019	0.00179028
SmedASXL_002380	819.579	1.25411	0.323144	3.88096	0.000104047	0.00163471
SmedASXL_065762	40.8189	1.08261	0.278543	3.88668	0.000101625	0.00160284
SmedASXL_068768	56.5884	1.46607	0.377195	3.88677	0.000101586	0.00160284
SmedASXL_050443	60.1434	1.47017	0.377876	3.89062	9.99879e-05	0.00158063
SmedASXL_065479	47.2307	1.0802	0.277323	3.89508	9.81646e-05	0.001553
SmedASXL_068275	23.2407	1.27042	0.325852	3.89875	9.66916e-05	0.00153321
SmedASXL_069480	39.1867	1.02468	0.261875	3.91286	9.12e-05	0.00148058
SmedASXL_052195	24.4615	1.29383	0.329878	3.92214	8.77653e-05	0.00140785
SmedASXL_008819	75.0832	1.07848	0.274742	3.92542	8.65783e-05	0.00139205
SmedASXL_067010	21.9667	1.27738	0.325402	3.92555	8.65334e-05	0.00139205
SmedASXL_026215	26.5871	1.25577	0.319876	3.92581	8.64384e-05	0.00139205
SmedASXL_003962	541.088	1.22055	0.305534	3.99481	6.47e-05	0.00133376
SmedASXL_006969	515.339	1.42321	0.358737	3.96727	7.27001e-05	0.00119282
SmedASXL_007919	30.4851	1.23041	0.303806	4.04997	5.12e-05	0.00108105
SmedASXL_066920	21.19	1.24761	0.311577	4.00419	6.22e-05	0.00104499
SmedASXL_026288	20.3192	1.37757	0.34222	4.02538	5.68827e-05	0.000956971
SmedASXL_071901	39.9663	1.0604	0.262507	4.03951	5.36e-05	0.000915865
SmedASXL_071932	50.5258	1.03815	0.256466	4.0479	5.1679e-05	0.000883797
SmedASXL_013007	38.2451	1.07079	0.263786	4.05932	4.92e-05	0.000846166
SmedASXL_074863	57.0251	1.01488	0.249997	4.05956	4.9166e-05	0.000845011
SmedASXL_015530	59.5458	1.05979	0.260621	4.0664	4.77446e-05	0.000821946
SmedASXL_020381	16.7554	1.36932	0.336277	4.07201	4.66e-05	0.000807183
SmedASXL_047228	21.6989	1.34262	0.325003	4.1311	3.61e-05	0.000795191
SmedASXL_067448	47.9191	1.05001	0.253921	4.13518	3.55e-05	0.00078391
SmedASXL_057256	35.1039	1.30508	0.314148	4.15433	3.26e-05	0.000727942
SmedASXL_073807	19.63	1.45243	0.353704	4.10633	4.01987e-05	0.000709754
SmedASXL_069732	22.3995	1.39176	0.336009	4.14204	3.44225e-05	0.000619935
SmedASXL_016356	377.65	1.31199	0.315334	4.16064	3.17354e-05	0.000576054
SmedASXL_001628	26.4234	1.2531	0.298828	4.19338	2.75e-05	0.000500886
SmedASXL_076859	39.1731	1.20022	0.283152	4.2388	2.24721e-05	0.000421974
SmedASXL_005298	23.5521	1.36557	0.3222	4.23827	2.25e-05	0.000418679
SmedASXL_000975	77.7033	1.04327	0.241954	4.31186	1.62e-05	0.000389839
SmedASXL_009632	74.1668	1.0374	0.242656	4.27519	1.90971e-05	0.000364219
SmedASXL_071730	184.377	1.59317	0.372093	4.28163	1.85526e-05	0.000355142
SmedASXL_052814	21.5086	1.34395	0.312315	4.30319	1.68e-05	0.000319263
SmedASXL_069387	51.9109	1.14999	0.265334	4.33411	1.46353e-05	0.000288427
SmedASXL_022172	44.322	1.64087	0.376857	4.3541	1.33615e-05	0.000266112
SmedASXL_027919	13.203	1.51705	0.347131	4.37027	1.24e-05	0.000242699
SmedASXL_066865	14.2117	1.51307	0.342177	4.4219	9.78e-06	0.000195422
SmedASXL_004833	26.9037	1.43016	0.318049	4.49667	6.9e-06	0.000185909
SmedASXL_015529	59.754	1.11278	0.247668	4.49302	7.02188e-06	0.000147817
SmedASXL_066421	74.1647	1.05986	0.235715	4.49639	6.91174e-06	0.000145795
SmedASXL_042910	34.2139	1.24243	0.275366	4.51192	6.42e-06	0.000132791
SmedASXL_082609	15.8756	1.51415	0.334331	4.52889	5.93e-06	0.0001234
SmedASXL_004396	43.2482	1.17668	0.257691	4.56624	4.97e-06	0.000104863
SmedASXL_080232	73.2864	1.17827	0.257099	4.58297	4.58424e-06	0.000100702
SmedASXL_012290	25.332	1.46182	0.312492	4.67794	2.9e-06	8.88e-05
SmedASXL_063771	16.0451	1.57093	0.336277	4.67154	2.99e-06	6.54e-05
SmedASXL_053529	26.5982	1.52163	0.315326	4.82559	1.4e-06	4.64e-05
SmedASXL_015285	114.833	1.01247	0.212444	4.76582	1.8809e-06	4.45325e-05
SmedASXL_004408	75.614	1.14847	0.240469	4.77594	1.7887e-06	4.24468e-05
SmedASXL_018715	1983.73	1.30385	0.2687	4.85244	1.22e-06	4.1e-05
SmedASXL_002572	21874	1.33164	0.274349	4.8538	1.21e-06	4.08e-05
SmedASXL_061347	110.42	1.08064	0.224869	4.80563	1.54266e-06	3.69899e-05
SmedASXL_031083	19.5568	1.55449	0.323667	4.80277	1.56e-06	3.62e-05
SmedASXL_001333	39.5082	1.26914	0.264249	4.80283	1.56e-06	3.62e-05
SmedASXL_075935	90.9398	1.07059	0.222386	4.81411	1.47858e-06	3.55357e-05
SmedASXL_072384	39.0599	1.26722	0.262418	4.82899	1.37e-06	3.2e-05
SmedASXL_032849	104.898	1.08244	0.223497	4.84322	1.27753e-06	3.11011e-05
SmedASXL_073734	55.0016	1.33806	0.276118	4.84596	1.26e-06	3.07105e-05
SmedASXL_004309	46.4309	1.23023	0.253482	4.85332	1.21e-06	2.86e-05
SmedASXL_061292	21.6785	1.61156	0.324748	4.96248	6.96e-07	2.49e-05
SmedASXL_076860	52.7594	1.38693	0.283244	4.8966	9.75093e-07	2.43985e-05
SmedASXL_007691	107.921	1.02218	0.208592	4.90036	9.56624e-07	2.40528e-05
SmedASXL_010285	39.092	1.44841	0.293942	4.92755	8.32681e-07	2.12462e-05
SmedASXL_001348	121.272	1.0027	0.202399	4.95408	7.26734e-07	1.87276e-05
SmedASXL_050581	28.1424	1.65242	0.330994	4.9923	5.96652e-07	1.56483e-05
SmedASXL_076413	128.471	1.04288	0.20863	4.9987	5.77167e-07	1.51951e-05
SmedASXL_078473	61.7166	1.22877	0.242163	5.07413	3.89e-07	1.48e-05
SmedASXL_006186	76.506	1.04486	0.209025	4.99873	5.77e-07	1.43e-05
SmedASXL_073653	26.2016	1.49144	0.297516	5.01299	5.36e-07	1.34e-05
SmedASXL_019618	36.459	1.37108	0.272802	5.02594	5.01e-07	1.25e-05
SmedASXL_067158	38.4614	1.3497	0.267608	5.04358	4.57e-07	1.15e-05
Smed-prog-1i_SmedASXL_013905	1963.35	1.27573	0.252553	5.05131	4.39e-07	1.11e-05
SmedASXL_077207	55.0972	1.3152	0.257773	5.10215	3.3582e-07	9.35279e-06
SmedASXL_073652	33.65	1.51998	0.296347	5.12906	2.91188e-07	8.19804e-06
SmedASXL_010454	94.1145	1.09841	0.213153	5.15313	2.56169e-07	7.31159e-06
SmedASXL_069381	51.1163	1.26366	0.245875	5.13942	2.76e-07	7.13e-06
SmedASXL_000429	78.1351	1.06651	0.207515	5.13942	2.76e-07	7.13e-06
SmedASXL_051069	28.3088	1.70467	0.330048	5.16491	2.4056e-07	6.90417e-06
SmedASXL_042680	39.7601	1.36292	0.26472	5.14855	2.63e-07	6.83e-06
SmedASXL_015808	194.849	1.01005	0.19241	5.24946	1.53e-07	6.35e-06
SmedASXL_013906	3069.04	1.36163	0.263075	5.17584	2.27e-07	5.97e-06
SmedASXL_045720	25.1377	1.5879	0.306725	5.17696	2.26e-07	5.94e-06
SmedASXL_070663	26.1054	1.58329	0.305345	5.18523	2.16e-07	5.69e-06
SmedASXL_007847	24.2003	1.63128	0.313845	5.19773	2.02e-07	5.36e-06
SmedASXL_056390	19.2776	1.69986	0.326953	5.19909	2e-07	5.33e-06
SmedASXL_016246	213.892	1.00101	0.191209	5.23518	1.64823e-07	4.8516e-06
SmedASXL_029238	25.464	1.64813	0.309695	5.32178	1.03e-07	4.41e-06
SmedASXL_011177	370.145	1.01636	0.193197	5.26074	1.43473e-07	4.2903e-06
SmedASXL_009683	6692.44	1.28386	0.244218	5.25703	1.46e-07	3.98e-06
SmedASXL_008803	146.647	1.18677	0.220098	5.39202	6.97e-08	3.07e-06
SmedASXL_007918	29.1655	1.65859	0.306723	5.40744	6.39e-08	2.83e-06
SmedASXL_039585	12.1365	1.87361	0.350273	5.34899	8.84e-08	2.49e-06
SmedASXL_072995	2025.18	1.86367	0.346104	5.38472	7.25562e-08	2.2409e-06
SmedASXL_066469	127.039	1.00373	0.186412	5.38446	7.27e-08	2.08e-06
SmedASXL_004282	80.5351	1.33148	0.244185	5.45276	4.95932e-08	1.56916e-06
SmedASXL_010177	250.318	1.01921	0.186425	5.46714	4.57349e-08	1.45599e-06
SmedASXL_012043	1034.52	1.66306	0.304823	5.45583	4.87e-08	1.44e-06
SmedASXL_005560	115.321	1.09084	0.199243	5.47492	4.38e-08	1.3e-06
SmedASXL_027978	11.8171	1.94043	0.35259	5.50337	3.73e-08	1.12e-06
SmedASXL_067062	48.5717	1.66346	0.299903	5.54666	2.91181e-08	9.53386e-07
SmedASXL_032290	27.7346	1.65451	0.297616	5.55922	2.71e-08	8.27e-07
SmedASXL_019397	370.057	1.01802	0.180363	5.64426	1.66e-08	8.18e-07
SmedASXL_059545	66.9437	1.46078	0.261315	5.59013	2.26899e-08	7.57295e-07
SmedASXL_019457	404.61	1.00695	0.17743	5.67519	1.39e-08	6.93e-07
SmedASXL_053638	76.1185	1.41567	0.25115	5.63673	1.73306e-08	5.87904e-07
SmedASXL_012880	105.639	1.10093	0.195776	5.6234	1.87e-08	5.84e-07
SmedASXL_006235	119.036	1.1798	0.208413	5.66087	1.50611e-08	5.16848e-07
SmedASXL_016639	58.6073	1.42729	0.251957	5.66482	1.4718e-08	5.05914e-07
SmedASXL_075613	60.1436	1.38814	0.243509	5.70058	1.19403e-08	4.15262e-07
SmedASXL_030336	94.2395	1.2287	0.21554	5.70058	1.19403e-08	4.15262e-07
SmedASXL_061595	34.7195	1.75155	0.307017	5.70506	1.16301e-08	4.06524e-07
SmedASXL_007934	211.003	1.10909	0.194238	5.70997	1.12996e-08	3.97658e-07
SmedASXL_019677	115.27	1.06281	0.186485	5.69917	1.2e-08	3.86e-07
SmedASXL_009080	134.818	1.04376	0.180549	5.78102	7.43e-09	3.85e-07
SmedASXL_004455	22285	1.50226	0.255853	5.87158	4.32e-09	2.34e-07
SmedASXL_031088	72.5031	1.5015	0.255551	5.87554	4.21456e-09	1.56014e-07
SmedASXL_045520	209.102	1.02001	0.172775	5.9037	3.5544e-09	1.3373e-07
SmedASXL_001743	27.5796	1.81117	0.306027	5.91833	3.25e-09	1.11e-07
SmedASXL_052198	82.0337	1.48335	0.249416	5.94728	2.72631e-09	1.0428e-07
SmedASXL_083036	43.25	1.57126	0.264492	5.94067	2.84e-09	9.8e-08
SmedASXL_060166	258.106	1.08559	0.18205	5.96314	2.47442e-09	9.55282e-08
SmedASXL_013824	445.608	1.0908	0.182018	5.9928	2.0626e-09	8.03791e-08
SmedASXL_079170	1180.42	1.01848	0.167629	6.07576	1.23e-09	7.47e-08
SmedASXL_014505	159.396	1.00096	0.167016	5.9932	2.06e-09	7.2e-08
SmedASXL_008782	143.93	1.10353	0.183317	6.01981	1.74617e-09	6.86949e-08
SmedASXL_004510	262.694	1.15064	0.190872	6.02836	1.65636e-09	6.57872e-08
SmedASXL_013884	1254.76	2.07212	0.342267	6.05411	1.41197e-09	5.67199e-08
SmedASXL_012455	257.368	1.02226	0.168623	6.06243	1.34077e-09	5.39778e-08
SmedASXL_061295	126.512	1.05482	0.173533	6.07848	1.21e-09	4.31e-08
SmedASXL_008877	193.915	1.02408	0.165712	6.17985	6.42e-10	4.16e-08
SmedASXL_074442	87.3917	1.21063	0.198768	6.09064	1.12e-09	4.01e-08
SmedASXL_013009	126.715	1.07138	0.17569	6.09814	1.07e-09	3.83e-08
SmedASXL_012031	151.862	1.12297	0.183089	6.13343	8.6e-10	3.1e-08
SmedASXL_009507	1518.68	1.04797	0.167859	6.24318	4.29e-10	2.88e-08
SmedASXL_014633	1423.15	1.54468	0.250977	6.15469	7.52e-10	2.75e-08
SmedASXL_005502	172.314	1.22127	0.195272	6.25419	4e-10	2.73e-08
SmedASXL_006173	69.2211	1.51438	0.241369	6.27413	3.52e-10	2.42e-08
SmedASXL_013044	216.633	1.14033	0.183624	6.21013	5.29409e-10	2.19101e-08
SmedASXL_072110	129.063	1.26078	0.200727	6.28108	3.36235e-10	1.42869e-08
SmedASXL_010374	279.633	1.09934	0.172168	6.38525	1.71e-10	1.24e-08
SmedASXL_016784	407.496	1.16878	0.184299	6.34179	2.27117e-10	9.85267e-09
SmedASXL_004973	489.637	1.03098	0.162559	6.34216	2.2656e-10	9.84919e-09
Smed-wnt1_Smed-wntP-1_SmedASXL_006093_SmedASXL_060497	34.3421	1.80104	0.283991	6.34188	2.27e-10	8.76e-09
SmedASXL_071173	497.961	1.04695	0.163737	6.39407	1.61527e-10	7.16845e-09
SmedASXL_000283	42.8755	1.67863	0.262918	6.3846	1.72e-10	6.71e-09
SmedASXL_019751	213.877	1.00727	0.157286	6.40406	1.51e-10	5.92e-09
SmedASXL_013207	103.865	1.39352	0.214098	6.50881	7.57e-11	5.63e-09
SmedASXL_025179	47.4392	1.73883	0.268702	6.47124	9.7203e-11	4.40136e-09
SmedASXL_066692	270.058	1.32201	0.203335	6.50167	7.94323e-11	3.65349e-09
SmedASXL_067457	45.7908	1.67094	0.257486	6.48943	8.62e-11	3.44e-09
SmedASXL_014866	1009.34	1.20879	0.183493	6.58766	4.47e-11	3.44e-09
SmedASXL_017331	5681.44	1.0904	0.165512	6.58802	4.46e-11	3.44e-09
SmedASXL_064415	60.351	1.56086	0.238767	6.53716	6.27e-11	2.54e-09
SmedASXL_003119	205.105	1.12541	0.170431	6.60332	4.02e-11	1.66e-09
SmedASXL_008971	146.111	1.1589	0.175463	6.6048	3.98e-11	1.65e-09
SmedASXL_017330	3770.14	1.09399	0.162703	6.72389	1.77e-11	1.43e-09
SmedASXL_066371	170.491	2.00212	0.301726	6.63555	3.23e-11	1.35e-09
SmedASXL_052674	767.174	1.02649	0.154002	6.66544	2.64e-11	1.11e-09
SmedASXL_050710	419.048	1.77845	0.26322	6.75649	1.41e-11	6.09e-10
SmedASXL_077050	98.4811	1.45024	0.214462	6.76223	1.36e-11	5.87e-10
SmedASXL_051625	51.4389	1.77242	0.257372	6.88662	5.71e-12	4.89e-10
SmedASXL_072961	244.443	1.22112	0.179828	6.79048	1.12e-11	4.87e-10
SmedASXL_014393	437.353	1.00105	0.146217	6.84636	7.5755e-12	3.80485e-10
SmedASXL_017335	824.329	1.01689	0.148374	6.85357	7.20294e-12	3.62653e-10
SmedASXL_040658	233.6	1.25846	0.183608	6.85403	7.17975e-12	3.62367e-10
SmedASXL_007581	129.958	1.2744	0.18634	6.83907	7.97e-12	3.52e-10
SmedASXL_017286	241.985	1.145	0.166502	6.87681	6.12092e-12	3.11971e-10
SmedASXL_009106	15512.6	1.0053	0.143223	7.01913	2.23e-12	2.03e-10
SmedASXL_005306	254.924	1.06033	0.152317	6.96133	3.37068e-12	1.74374e-10
SmedASXL_004579	604.349	1.1817	0.169338	6.97837	2.98633e-12	1.54878e-10
SmedASXL_077238	593.285	1.26573	0.178766	7.08035	1.44e-12	1.34e-10
SmedASXL_075079	211.995	1.29035	0.183784	7.021	2.20289e-12	1.15112e-10
SmedASXL_000268	42.2413	1.90372	0.270754	7.03118	2.05e-12	9.93e-11
SmedASXL_002439	1112.32	1.00118	0.141287	7.08618	1.38e-12	6.8e-11
SmedASXL_004197	2008.15	1.20872	0.167697	7.20775	5.69e-13	5.49e-11
SmedASXL_009480	149.356	1.21863	0.17066	7.14067	9.29e-13	4.67e-11
SmedASXL_015227	103.463	1.39729	0.19519	7.15863	8.15e-13	4.14e-11
Smed-innexin-1_SmedASXL_015206_SmedASXL_015207	45.5481	1.89586	0.264814	7.15922	8.11e-13	4.13e-11
SmedASXL_009362	193.641	2.42532	0.33631	7.21158	5.53082e-13	3.00392e-11
SmedASXL_003857	4001.5	1.02519	0.140368	7.30357	2.8e-13	2.82e-11
SmedASXL_077240	346.885	1.14768	0.159045	7.21605	5.35e-13	2.77e-11
SmedASXL_015085	241.016	1.02163	0.141563	7.2168	5.32e-13	2.76e-11
H.1.3b_spondin_SmedASXL_017661	10060.1	1.02614	0.141291	7.26257	3.79805e-13	2.07918e-11
SmedASXL_010820	7358.34	1.05562	0.144343	7.31326	2.61e-13	1.38e-11
SmedASXL_008495	1357.33	1.04985	0.140666	7.46344	8.43e-14	8.89e-12
SmedASXL_017287	225.818	1.20994	0.162467	7.4473	9.52675e-14	5.38626e-12
SmedASXL_061421	221.135	1.31857	0.175731	7.50334	6.22119e-14	3.56607e-12
SmedASXL_014232	4027.28	1.05832	0.140859	7.51334	5.76e-14	3.25e-12
SmedASXL_016342	59.3323	1.84655	0.245063	7.535	4.88e-14	2.77e-12
SmedASXL_005683	677.586	1.05898	0.138811	7.62893	2.37e-14	2.63e-12
SmedASXL_017329	1177.8	1.05582	0.138966	7.5977	3.01449e-14	1.75222e-12
SmedASXL_005778	27.3517	2.38882	0.314348	7.59929	2.98e-14	1.73e-12
SmedASXL_018815	1366.81	1.07671	0.140617	7.65699	1.90339e-14	1.12213e-12
SmedASXL_060670	331.904	2.2627	0.295335	7.66147	1.83818e-14	1.0899e-12
SmedASXL_019769	217.124	1.32677	0.171087	7.75494	8.84e-15	5.31e-13
SmedASXL_006880	6074.98	1.16137	0.149563	7.76512	8.16e-15	4.92e-13
SmedASXL_016425	69.7872	1.75915	0.224404	7.83921	4.53e-15	2.81e-13
SmedASXL_006886	556.695	1.24171	0.156757	7.92125	2.35e-15	1.5e-13
SmedASXL_000375	91.4095	1.68255	0.211169	7.96782	1.61e-15	1.05e-13
SmedASXL_081881	179.827	1.24243	0.155876	7.97065	1.58e-15	1.02e-13
SmedASXL_078942	2466.92	1.08469	0.13587	7.9833	1.42469e-15	9.01563e-14
SmedASXL_015896	362.184	1.30589	0.163341	7.99491	1.29674e-15	8.25642e-14
SmedASXL_016638	679.956	1.12101	0.138612	8.08737	6.1e-16	8.09e-14
SmedASXL_017332	1518.2	1.06669	0.133335	8.00006	1.24363e-15	7.96551e-14
SmedASXL_016038	5376.81	1.04024	0.129639	8.0241	1.02e-15	6.69e-14
SmedASXL_016037	2896.68	1.0116	0.125809	8.04071	8.93e-16	5.88e-14
SmedASXL_076929	89.0643	1.69425	0.210663	8.04243	8.81e-16	5.81e-14
SmedASXL_079221	607.713	1.1535	0.141607	8.14582	3.77e-16	5.07e-14
SmedASXL_009350	310.587	1.32825	0.16448	8.07545	6.72261e-16	4.40224e-14
SmedASXL_014238	519.656	1.03565	0.12779	8.10426	5.30667e-16	3.50834e-14
SmedASXL_006881	1071.18	1.10789	0.1364	8.12234	4.57e-16	3.12e-14
SmedASXL_012269	514.097	1.21885	0.147833	8.24473	1.65532e-16	1.13422e-14
SmedASXL_077713	9539.03	1.01787	0.123117	8.26755	1.36743e-16	9.40071e-15
SmedASXL_016550	3422.18	1.1942	0.143978	8.29433	1.09201e-16	7.58288e-15
SmedASXL_004708	332.872	1.09498	0.131489	8.32754	8.25e-17	5.79e-15
SmedASXL_032732	69.589	1.90966	0.228571	8.35478	6.56e-17	4.63e-15
SmedASXL_018080	5433.42	1.00038	0.119736	8.35487	6.55071e-17	4.61068e-15
SmedASXL_008372	1592.29	1.12818	0.134772	8.37105	5.71e-17	4.04e-15
SmedASXL_015414	1152.54	1.12128	0.133868	8.37603	5.47408e-17	3.90604e-15
SmedASXL_008517	433.825	1.17262	0.138403	8.47252	2.4e-17	3.67e-15
SmedASXL_079556	521.711	1.11683	0.133126	8.38923	4.89e-17	3.47e-15
SmedASXL_069955	72.0412	1.92095	0.227433	8.44622	3.01e-17	2.19e-15
SmedASXL_004631	648.264	1.01203	0.119794	8.44815	2.95961e-17	2.16407e-15
SmedASXL_001412	431.732	1.24157	0.146514	8.47408	2.3694e-17	1.74484e-15
SmedASXL_077239	701.443	1.03212	0.121723	8.47922	2.27e-17	1.65e-15
SmedASXL_059776	176.058	1.51008	0.176624	8.54968	1.23e-17	9.25e-16
SmedASXL_076758	493.669	1.01482	0.118211	8.58479	9.1e-18	6.84e-16
SmedASXL_047316	1419.06	1.06884	0.123839	8.63086	6.0891e-18	4.61545e-16
SmedASXL_008764	77.3992	1.91084	0.221153	8.64037	5.6e-18	4.29e-16
SmedASXL_014404	506.36	1.25063	0.144625	8.64737	5.27011e-18	4.02415e-16
SmedASXL_066635	302.16	1.15717	0.133776	8.65011	5.14e-18	3.95e-16
SmedASXL_058936	886.801	1.16412	0.134204	8.67424	4.16317e-18	3.20255e-16
SmedASXL_018083	5625.03	1.02176	0.11755	8.69219	3.55521e-18	2.74507e-16
SmedASXL_067870	87.5751	2.08256	0.239402	8.699	3.34822e-18	2.59493e-16
SmedASXL_000044	224.957	1.51754	0.169763	8.93918	3.92e-19	7.49e-17
SmedASXL_010099	1670.38	1.14926	0.127919	8.9843	2.6e-19	5.07e-17
SmedASXL_014906	262.778	1.23466	0.138633	8.90596	5.29e-19	4.32e-17
SmedASXL_011487	434.417	1.16932	0.131285	8.90671	5.26e-19	4.31e-17
SmedASXL_018196	2686.76	1.05397	0.118298	8.90945	5.13e-19	4.22e-17
SmedASXL_006501	97.8236	1.79102	0.200205	8.94593	3.69e-19	3.05e-17
SmedASXL_066634	1012.51	1.30388	0.145709	8.94851	3.60323e-19	2.97058e-17
SmedASXL_079662	290.468	1.42976	0.159139	8.9843	2.6038e-19	2.16387e-17
SmedASXL_009505	279.005	1.41045	0.156612	9.00598	2.13753e-19	1.79804e-17
SmedASXL_014634	1685.77	1.32955	0.14594	9.11027	8.22e-20	6.97e-18
SmedASXL_062593	68.3482	2.30966	0.252668	9.14108	6.18e-20	5.31e-18
SmedASXL_016222	421.367	1.20604	0.131588	9.16526	4.94e-20	4.27e-18
SmedASXL_018081	3035.92	1.0759	0.117349	9.16838	4.80198e-20	4.15763e-18
SmedASXL_011684	1295.1	2.20558	0.239824	9.19666	3.69e-20	3.2e-18
SmedASXL_014474	399.952	1.54685	0.168103	9.20179	3.52035e-20	3.07369e-18
SmedASXL_018194	1046.54	1.09802	0.119192	9.21222	3.19e-20	2.79e-18
SmedASXL_009412	495.022	1.46673	0.159009	9.22417	2.85756e-20	2.50557e-18
SmedASXL_077712	17581	1.05066	0.113812	9.2315	2.66859e-20	2.35987e-18
SmedASXL_018082	7232.14	1.04263	0.112692	9.25208	2.20171e-20	1.97229e-18
SmedASXL_016087	1156.99	1.03767	0.112091	9.25737	2.1e-20	1.86e-18
SmedASXL_008577	441.499	1.20568	0.129823	9.28714	1.58e-20	1.41e-18
SmedASXL_018198	2320.08	1.00575	0.107472	9.35825	8.11e-21	7.42e-19
SmedASXL_017290	580.436	1.25935	0.134559	9.35913	8.03932e-21	7.36096e-19
SmedASXL_079289	2942.63	1.04526	0.111448	9.37891	6.67e-21	6.15e-19
SmedASXL_003783	750.852	1.24873	0.131081	9.52642	1.63e-21	3.53e-19
SmedASXL_018967	1756.79	1.13638	0.120182	9.45551	3.21451e-21	2.98287e-19
SmedASXL_006154	6677.15	1.07923	0.112667	9.57891	9.81e-22	2.15e-19
SmedASXL_009849	873.943	1.20089	0.125259	9.58725	9.05e-22	2.01e-19
SmedASXL_077133	84.1596	2.08829	0.21975	9.50303	2.04e-21	1.94e-19
SmedASXL_008346	3619.36	1.17247	0.122927	9.53792	1.46e-21	1.41e-19
SmedASXL_018199	512.795	1.11517	0.11667	9.55835	1.2e-21	1.17e-19
SmedASXL_009314	675.623	1.15827	0.120977	9.57431	1.03e-21	1e-19
SmedASXL_018197	1984.85	1.0561	0.110228	9.58102	9.60892e-22	9.33509e-20
SmedASXL_008908	176.248	1.67686	0.174783	9.59399	8.47e-22	8.32e-20
SmedASXL_003264	530.028	1.1444	0.118853	9.6287	6.05e-22	6.01e-20
SmedASXL_067138	149.481	1.75752	0.182471	9.63181	5.86893e-22	5.8108e-20
smed005867_SmedASXL_003029_SmedASXL_051340	1191.51	1.3655	0.140854	9.69443	3.18e-22	3.19e-20
SmedASXL_004258	175.519	1.61501	0.166525	9.69832	3.07e-22	3.08e-20
SmedASXL_018843	3256.45	2.41545	0.244461	9.88072	5.04699e-23	5.19589e-21
SmedASXL_079029	1275.43	1.44372	0.144652	9.98065	1.85e-23	4.98e-21
SmedASXL_018193	4594.58	1.07101	0.108281	9.89111	4.55e-23	4.69e-21
SmedASXL_011406	149.849	1.89566	0.191474	9.90035	4.15e-23	4.3e-21
SmedASXL_018685	6620.83	1.03266	0.1043	9.90086	4.13e-23	4.29e-21
SmedASXL_012819	2749.45	1.04558	0.105268	9.93262	3.00254e-23	3.12218e-21
SmedASXL_009921	3564.54	1.02958	0.103176	9.97889	1.88564e-23	1.97068e-21
SmedASXL_018940	4024.95	1.05301	0.104595	10.0675	7.69188e-24	8.07959e-22
SmedASXL_007106	1363.05	1.17045	0.115067	10.1719	2.65e-24	7.88e-22
SmedASXL_001942	4302.64	1.74475	0.171019	10.202	1.94e-24	6.18e-22
SmedASXL_012086	2100.83	1.08654	0.106241	10.2271	1.5e-24	1.65e-22
SmedASXL_017722	486.758	1.24332	0.121265	10.2529	1.15e-24	1.27e-22
SmedASXL_014969	696.225	1.14174	0.111154	10.2716	9.46e-25	1.06e-22
SmedASXL_016085	417.072	1.57219	0.151843	10.354	4.01181e-25	4.51176e-23
SmedASXL_011622	1542.59	1.10853	0.105926	10.4651	1.25e-25	1.48e-23
SmedASXL_013821	544.144	1.4928	0.141995	10.5131	7.52e-26	9.02e-24
SmedASXL_007760	147.345	1.84319	0.17487	10.5403	5.63e-26	6.79e-24
SmedASXL_015000	708.551	1.18513	0.112058	10.576	3.85e-26	4.66e-24
SmedASXL_005662	2752.13	1.1365	0.107286	10.5932	3.20584e-26	3.81255e-24
SmedASXL_006379	491.549	1.59001	0.149238	10.6542	1.67e-26	2.03e-24
SmedASXL_008529	1584.71	1.3135	0.122872	10.69	1.13366e-26	1.42175e-24
SmedASXL_018195	1507.89	1.08233	0.101179	10.6972	1.05e-26	1.29e-24
SmedASXL_061279	1252.76	1.26056	0.117264	10.7498	5.94e-27	7.38e-25
SmedASXL_041261	90.7647	2.38949	0.221984	10.7642	5.08e-27	6.34e-25
SmedASXL_002601	146.857	2.1079	0.195371	10.7892	3.87e-27	4.88e-25
SmedASXL_013369	8174.75	1.02196	0.0939243	10.8806	1.43e-27	1.82e-25
SmedASXL_017334	6414.38	1.04037	0.0951527	10.9337	7.96e-28	1.04e-25
SmedASXL_018703	17078	1.59	0.143504	11.0799	1.57e-28	6.82e-26
SmedASXL_069112	165.972	1.86425	0.167823	11.1084	1.14e-28	1.54e-26
SmedASXL_008252	1622.44	1.13846	0.102171	11.1426	7.77738e-29	1.10991e-26
SmedASXL_018725	6660.27	1.64695	0.146171	11.2673	1.9e-29	9.05e-27
SmedASXL_061391	1036.82	1.24872	0.111401	11.2092	3.68e-29	5.06e-27
SmedASXL_019205	4096.11	1.01275	0.0903209	11.2128	3.53e-29	4.88e-27
SmedASXL_061328	3045.24	1.11019	0.0979943	11.3291	9.41e-30	1.32e-27
SmedASXL_013697	2962.57	1.01653	0.0896211	11.3425	8.08e-30	1.14e-27
SmedASXL_008512	262.213	1.7209	0.151465	11.3617	6.49e-30	9.24e-28
SmedASXL_019398	325.424	1.65242	0.143934	11.4804	1.66e-30	2.41e-28
SmedASXL_016117	3359.41	1.18901	0.103077	11.5351	8.78e-31	1.3e-28
SmedASXL_012639	273.061	1.7042	0.147523	11.5521	7.2e-31	1.08e-28
SmedASXL_008878	218.238	1.81202	0.156615	11.5699	5.86e-31	8.85e-29
SmedASXL_018734	4796.32	1.13958	0.0984432	11.576	5.45327e-31	8.68034e-29
SmedASXL_016116	2852.92	1.14001	0.0982463	11.6036	3.95e-31	6.09e-29
SmedASXL_060800	1647.73	1.24556	0.104843	11.8802	1.5e-32	2.42e-30
SmedASXL_011948	522.16	1.48828	0.124065	11.996	3.73e-33	6.17e-31
SmedASXL_014937	3917.28	1.45957	0.1202	12.1429	6.25e-34	3.41e-31
SmedASXL_010631	166.788	2.44171	0.202306	12.0694	1.53206e-33	2.75678e-31
SmedASXL_006483	2064.38	1.11235	0.09207	12.0816	1.32e-33	2.25e-31
SmedASXL_012305	686.45	1.4299	0.117079	12.2131	2.65e-34	4.63e-32
SmedASXL_001593	89.585	2.94101	0.240652	12.221	2.4e-34	4.24e-32
SmedASXL_010793	125.937	2.64314	0.212097	12.462	1.2e-35	7.41e-33
SmedASXL_008166	2147.94	1.13409	0.0915384	12.3893	2.99e-35	5.47e-33
SmedASXL_008100	2525.39	1.37392	0.110238	12.4632	1.18553e-35	2.42893e-33
SmedASXL_072386	3218.94	1.3508	0.106982	12.6264	1.51e-36	2.9e-34
SmedASXL_018756	2018.38	1.21816	0.0962972	12.65	1.12e-36	2.16e-34
SmedASXL_015539	272.208	2.04033	0.159507	12.7915	1.82922e-37	4.15956e-35
SmedASXL_012781	866.74	1.53035	0.119059	12.8537	8.2e-38	1.68e-35
SmedASXL_014750	215.988	2.05666	0.159776	12.8722	6.46e-38	1.34e-35
SmedASXL_013239	3135.85	1.52158	0.117583	12.9404	2.66e-38	5.63e-36
SmedASXL_012041	261.862	1.8714	0.14436	12.9634	1.97e-38	4.25e-36
SmedASXL_010991	1835.49	1.57177	0.119517	13.1511	1.68e-39	3.78e-37
SmedASXL_019036	1075.61	1.69324	0.126931	13.3398	1.36e-40	3.27e-38
Smed-wnt11-1_SmedASXL_016131	367.977	1.92449	0.143876	13.376	8.34961e-41	2.24388e-38
Smed-notum_SmedASXL_009180	119.839	2.91434	0.211977	13.7484	5.21e-43	1.42e-40
SmedASXL_072385	2585.22	1.30465	0.0907368	14.3784	7.07e-47	2.1e-44
SmedASXL_010139	381.96	1.91226	0.132994	14.3786	7.05e-47	2.1e-44
SmedASXL_006919	2884.66	1.38523	0.0961394	14.4085	4.57e-47	1.39e-44
SmedASXL_013885	587.46	2.136	0.145833	14.6469	1.41e-48	4.52e-46
SmedASXL_016361	608.004	1.94365	0.12963	14.9939	8.05278e-51	2.82434e-48
SmedASXL_016707	4935.87	2.23775	0.142148	15.7424	7.75e-56	2.77e-53
SmedASXL_005583	4160.08	1.39937	0.0886998	15.7765	4.52e-56	1.64e-53
SmedASXL_015062	283.126	2.66645	0.16827	15.8463	1.49e-56	5.5e-54
SmedASXL_016532	716.415	1.76616	0.110985	15.9135	5.11e-57	1.91e-54
SmedASXL_009407	262.312	2.89724	0.178533	16.228	3.2e-59	4.07e-56
Smed-Fzd-d_SmedASXL_012003	712.33	1.8839	0.116317	16.1963	5.36e-59	2.14e-56
SmedASXL_016719	1021.59	1.96544	0.118154	16.6345	3.92e-62	1.64e-59
SmedASXL_015868	1595.31	1.85801	0.0972681	19.102	2.43e-81	1.41e-78
SmedASXL_006439	248.78	3.49702	0.178267	19.6168	1.11e-85	7.31e-83

## Sheet: Sig Up in ykiRNAi
	yki(RNAi) intacts compared to control(RNAi) 6 hpa tails		yki(RNAi) intacts compared to control(RNAi) tails 12 hpa		yki(RNAi) intacts compared to control(RNAi) tails 24 hpa
Gene	p-value	FDR	p-value	FDR	p-value	FDR
carboxypeptidase O	7.4e-24	7.52e-21	5.87e-24	4.1e-22	7.83e-06	0.000263153
dd_Smed_v4_12587_0_1	0.16269	NA	7.8e-08	1.4e-06	0.0370041	0.232905
SLC16A14	7.61e-21	4.99e-18	2.89e-61	6.25e-59	0.00636305	0.0690891
sbspon	1.03e-06	5.2e-05	2.07e-53	4.03e-51	0.0515385	0.286149
Smed-Sp5	8.26e-07	4.26e-05	1.92e-07	3.26e-06	6.6e-11	7.63e-09
SULT1C3	0.00500189	0.0580009	1.17e-15	4.71e-14	5.54e-05	0.0014752
wnt1	0.000774502	0.0133919	0.238922	0.515436	0.518984	0.875188
RAD50	0.856696	0.974862	0.000151209	0.00146212	0.590109	0.909055
CC122	0.477493	0.851683	3.71e-21	2.15e-19	0.455106	0.844861
IMDH2	0.00367247	0.0457947	0.000103105	0.00103569	0.000141211	0.00331788
SmedASXL_010177	1.09e-05	0.000377563	4.21e-14	1.51e-12	4.86904e-06	0.000173366
F6QCP8	6.39e-06	0.000243356	1.46e-20	8.11e-19	6.96214e-11	7.99493e-09
SmedASXL_069276	0.780693	NA	8.59e-05	0.0008793	0.767416	0.960131
SmedASXL_069292	0.106462	0.449146	4e-07	6.5e-06	0.0307369	0.205942
RIK	0.653524	0.923827	0.00236135	0.0159447	0.80027	0.966407
SmedASXL_077487	0.399837	NA	2.41e-08	4.69e-07	0.92471	0.98739
collagen-alpha-5	0.249947	0.675662	2.45e-05	0.000283638	0.0839296	0.382926
SmedASXL_061421	0.744577	0.946991	1.12e-08	2.29e-07	0.588048	0.907573
ZFN96	0.659125	NA	0.000711126	0.00577575	0.0766604	0.363286
SmedASXL_014238	0.955318	0.991044	3.35e-12	1.01e-10	0.199059	0.616482
SmedASXL_061347	0.0468479	0.279507	2.35e-07	3.95e-06	0.279019	0.705996
wnt11-1	1.36e-07	8.86e-06	7.89e-14	2.77e-12	5.8758e-10	5.66035e-08
SmedASXL_019398	8.37e-09	7.34e-07	2.96e-10	7.19e-09	4.21344e-18	2.02948e-15
SmedASXL_067457	0.00850408	0.086699	0.0102841	0.0540867	0.00172308	0.0251712
D6RI25	0.00121981	0.0192174	0.00149927	0.0108693	4.57187e-06	0.000165159
SmedASXL_075613	0.106215	0.448756	0.251457	0.530022	0.00178381	0.0257545
Smed-Post-2C	2.66e-09	2.58e-07	0.0225399	0.100299	4.72859e-10	4.68536e-08
Hox7b	3.43e-08	2.53e-06	2.78e-15	1.1e-13	4.01469e-23	4.35092e-20
Smed-Hox4b	0.0155511	0.13491	0.0390433	0.151907	9.47717e-12	1.347e-09
red	0.0933805	0.419913	0.0873365	0.272216	0.000939798	0.0155943
ODBA	2.99e-12	5.96e-10	4.12e-74	1.07e-71	0.00109156	0.0175257
PAH	2.24e-18	1.14e-15	4.3e-48	7.52e-46	2.75064e-14	6.03749e-12
NKX2.3-like	2.84e-05	0.00084843	0.0136218	0.0677291	7.33113e-06	0.000248285
death domain containing	2.58e-16	8.88e-14	4.71e-17	2.12e-15	9.62709e-15	2.38477e-12
beta-catenin-like	6.38e-15	1.78e-12	5.16e-15	1.99e-13	7.57116e-18	3.54821e-15
SCOT1	1.14e-08	9.66e-07	8.85e-43	1.4e-40	0.0104601	0.0996038
Smed-Post-2d	3.15e-11	4.78e-09	6.97e-22	4.26e-20	5.17143e-17	1.99272e-14
Smed-wnt11-2	0.000110366	0.00269152	0.0035681	0.0225122	2.25691e-07	1.1859e-05
Smed-Fzd-4-2	0.099267	0.431408	0.749827	0.899397	5.76877e-05	0.00152486

## Sheet: 35 Wound-Induced of 97 Curated
	control(RNAi) intacts compared to control(RNAi) 6 hpa tails		control(RNAi) intacts compared to control(RNAi) tails 12 hpa		control(RNAi) intacts compared to control(RNAi) tails 24 hpa		yki(RNAi) 6 hpa compared to control(RNAi) 6 hpa		yki(RNAi) 12 hpa compared to control(RNAi) 12 hpa		yki(RNAi) 24 hpa compared to control(RNAi) 24 hpa
Gene	p-value	FDR	p-value	FDR	p-value	FDR	p-value	FDR	p-value	FDR	p-value	FDR
jun-1	1.92e-05	0.000450563	2.16e-11	9.22e-10	3.97837e-07	3.97837e-07	0.0196895	0.158977	4.82e-05	0.000519884	0.657917	0.930712
dd_Smed_v4_5415_0_1	0.108651	0.305432	0.000326221	0.00459141	0.217286	0.217286	6.58e-05	0.00174954	0.0641349	0.218857	0.691902	0.942611
calmodulin1	1.11e-05	0.000280824	9.42e-10	3.39e-08	2.548e-06	2.548e-06	0.00372999	0.0463152	0.772178	0.909482	0.696311	0.944336
wntless	4.09e-17	6.05e-15	2.65e-34	4.63e-32	5.80994e-18	5.80994e-18	0.13419	0.505893	0.0392944	0.152579	0.380206	0.799561
dd_Smed_v4_6259_0_1	4.22e-08	1.93e-06	4.67e-07	1.18e-05	0.060862	0.060862	0.109703	0.456288	0.961379	0.987395	0.0665297	0.334772
NOTCH1	9.13e-10	5.77e-08	7.34e-14	4.1e-12	1.83119e-09	1.83119e-09	0.0149362	0.131738	0.0813351	0.258988	0.00697053	0.0740166
KCNK18	0.00113964	0.0135255	0.0334802	0.183234	0.278007	0.278007	0.761621	0.951703	0.683638	0.866321	0.362427	0.785265
X1.A2.3	7.13e-12	6.08e-10	3.68e-29	5.06e-27	2.71604e-21	2.71604e-21	0.140099	0.519524	0.0745568	0.244105	0.888373	0.981559
ALAD	2.4e-17	3.67e-15	4.08e-15	2.55e-13	7.15579e-07	7.15579e-07	0.213137	0.631767	0.588624	0.811471	0.818559	0.968427
carboxypeptidase O*	1.89e-17	2.96e-15	8.2e-38	1.68e-35	8.99675e-34	8.99675e-34	7.4e-24	7.52e-21	5.87e-24	4.1e-22	7.83e-06	0.000263153
delta	6.49e-09	3.39e-07	2.66e-12	1.27e-10	4.21676e-08	4.21676e-08	0.774836	0.956406	7.01e-06	9.1e-05	0.0489176	0.275808
fos-1*	2.65e-24	7.88e-22	1.88e-23	2e-21	3.60721e-17	3.60721e-17	0.0784234	0.381318	1e-14	3.77e-13	0.0227455	0.168047
glypican-1	2.61e-08	1.24e-06	2.17e-05	0.000405505	0.223354	0.223354	0.0157158	0.135787	3.94e-09	8.45e-08	0.0133326	0.117759
kynureinase	0.416688	0.660884	0.0267657	0.155988	0.216831	0.216831	2.75e-05	0.000831291	7.6e-19	3.84e-17	0.00362169	0.0451475
L3HYPDH	5.66e-10	3.72e-08	0.361394	0.719358	1.73977e-09	1.73977e-09	2.13e-07	1.34e-05	0.00675236	0.0384753	7.23e-05	0.00184988
dd_Smed_v4_12587_0_1*	0.241303	NA	0.304315	0.667645	0.000778256	0.000778256	0.16269	NA	7.8e-08	1.4e-06	0.0370041	0.232905
dd_Smed_v4_6808_0_1	1.07e-06	3.63e-05	0.557824	0.845489	0.0210992	0.0210992	0.0959198	0.424677	7.83e-130	3.88e-127	0.0880484	0.395328
dd_Smed_v4_102_0_1	0.0603667	0.212608	0.0557731	0.257444	0.00704407	0.00704407	0.0147115	0.129981	0.00012206	0.0012062	0.857456	0.976827
SLC16A14*	1.66e-08	8.18e-07	1e-09	3.6e-08	5.27011e-18	5.27011e-18	7.61e-21	4.99e-18	2.89e-61	6.25e-59	0.00636305	0.0690891
sbspon*	1.36e-10	9.89e-09	1.13e-11	4.93e-10	2.85756e-20	2.85756e-20	1.03e-06	5.2e-05	2.07e-53	4.03e-51	0.0515385	0.286149
Smed-Sp5*	9.57e-18	1.55e-15	1.67e-26	2.03e-24	3.03129e-09	3.03129e-09	8.26e-07	4.26e-05	1.92e-07	3.26e-06	6.6e-11	7.63e-09
SULT1C3*	3.52e-10	2.42e-08	0.0268532	0.156423	0.0692305	0.0692305	0.00500189	0.0580009	1.17e-15	4.71e-14	5.54e-05	0.0014752
THR1	1.44e-06	4.76e-05	4.6e-06	9.77e-05	4.32597e-05	4.32597e-05	3.99e-05	0.00114768	3.41e-11	9.21e-10	4.25e-05	0.00117893
TRAF-2	1.25e-05	0.000310899	0.002599	0.026335	0.0150325	0.0150325	0.894073	0.980432	9.07e-06	0.000115056	0.864557	0.97754
wnt1*	3.06e-08	1.44e-06	2.27e-10	8.76e-09	0.00657352	0.00657352	0.000774502	0.0133919	0.238922	0.515436	0.518984	0.875188
notum	0.00979508	0.0651731	5.21e-43	1.42e-40	0.000345094	0.000345094	0.0573236	0.31864	7.16e-11	1.86e-09	0.0397044	0.24334
dd_Smed_v4_14219_0_1	0.56125	0.767082	9.85e-42	2.55e-39	0.00291754	0.00291754	8.31e-05	0.00213725	1.17e-99	4.63e-97	0.12056	0.477155
Frz-D*	3.06e-08	1.44e-06	2.27e-10	8.76e-09	0.00657352	0.00657352	0.000774502	0.0133919	0.238922	0.515436	0.518984	0.875188
synaptotagmin-like 2	7.57e-11	5.63e-09	0.00690024	0.0571834	0.155349	0.155349	0.0165562	0.140541	0.969878	0.990199	0.73	0.951673
hadrian	0.00732453	0.0530008	1.38e-12	6.8e-11	6.5437e-05	6.5437e-05	2.79e-06	0.000118764	5.75e-05	0.000609224	0.824094	0.969514
early growth response-2	4.11e-41	4.13e-38	1.49e-56	5.5e-54	1.701e-12	1.701e-12	0.00243707	0.0332891	4.14e-14	1.49e-12	1.92e-05	0.000586729
ston	7.41e-29	3.37e-26	1.11e-85	7.31e-83	0.399071	0.399071	6.68e-08	4.7e-06	3.39e-68	8.18e-66	0.0762021	0.362509
hypoxia up-regulated 1	6.25e-34	3.41e-31	4.08e-17	2.92e-15	0.00349327	0.00349327	0.0308543	0.214472	2.64e-10	6.46e-09	0.000165346	0.00377748
disintegrin/metalloproteinase with thrombospondin motifs-1	0.000144307	0.00258992	2.1e-20	1.86e-18	2.14929e-19	2.14929e-19	0.316778	0.737926	0.60743	0.821992	0.904718	0.984877
fascin-1	3e-15	3.63e-13	1.46e-21	1.41e-19	3.09887e-06	3.09887e-06	1.05e-06	5.3e-05	3.46e-41	5.36e-39	6.36e-20	4.09e-17
red*: up in yki-tails vs ctrl-tails time matched

## Sheet: Novel Wound-Induced Genes
		yki(RNAi) 6 hpa compared to control(RNAi) 6 hpa		yki(RNAi) 12 hpa compared to control(RNAi) 12 hpa		yki(RNAi) 24 hpa compared to control(RNAi) 24 hpa
ASXL#	Gene	p-value	FDR	p-value	FDR	p-value	FDR	Tail Enrichment (Currie et al., 2016):
SmedASXL_006969	RAD50	0.856696	0.974862	0.000151209	0.00146212	0.590109	0.909055	no
SmedASXL_007127	CC122	0.477493	0.851683	3.71e-21	2.15e-19	0.455106	0.844861	no
SmedASXL_008100	IMDH2	0.00367247	0.0457947	0.000103105	0.00103569	0.000141211	0.00331788	no
SmedASXL_010177	SmedASXL_010177	1.09e-05	0.000377563	4.21e-14	1.51e-12	4.86904e-06	0.000173366	no
SmedASXL_016784	F6QCP8	6.39e-06	0.000243356	1.46e-20	8.11e-19	6.96214e-11	7.99493e-09	no
SmedASXL_069276	SmedASXL_069276	0.780693	NA	8.59e-05	0.0008793	0.767416	0.960131	no
SmedASXL_069292	SmedASXL_069292	0.106462	0.449146	4e-07	6.5e-06	0.0307369	0.205942	no
SmedASXL_008819	RIK	0.653524	0.923827	0.00236135	0.0159447	0.80027	0.966407	no
SmedASXL_077487	SmedASXL_077487	0.399837	NA	2.41e-08	4.69e-07	0.92471	0.98739	no
SmedASXL_072110	collagen-alpha-5	0.249947	0.675662	2.45e-05	0.000283638	0.0839296	0.382926	no
SmedASXL_061421	SmedASXL_061421	0.744577	0.946991	1.12e-08	2.29e-07	0.588048	0.907573	no
SmedASXL_061536	ZFN96	0.659125	NA	0.000711126	0.00577575	0.0766604	0.363286	no
SmedASXL_014238	SmedASXL_014238	0.955318	0.991044	3.35e-12	1.01e-10	0.199059	0.616482	no
SmedASXL_061347	SmedASXL_061347	0.0468479	0.279507	2.35e-07	3.95e-06	0.279019	0.705996	no
Smed-wnt11-1_SmedASXL_016131	wnt11-1	1.36e-07	8.86e-06	7.89e-14	2.77e-12	5.8758e-10	5.66035e-08	yes
SmedASXL_019398	SmedASXL_019398	8.37e-09	7.34e-07	2.96e-10	7.19e-09	4.21344e-18	2.02948e-15	yes
SmedASXL_067457	SmedASXL_067457	0.00850408	0.086699	0.0102841	0.0540867	0.00172308	0.0251712	yes
SmedASXL_074442	D6RI25	0.00121981	0.0192174	0.00149927	0.0108693	4.57187e-06	0.000165159	yes
SmedASXL_075613	SmedASXL_075613	0.106215	0.448756	0.251457	0.530022	0.00178381	0.0257545	yes
SmedASXL_007760	Smed-Post-2C	2.66e-09	2.58e-07	0.0225399	0.100299	4.72859e-10	4.68536e-08	yes
SmedASXL_008764	Hox7b	3.43e-08	2.53e-06	2.78e-15	1.1e-13	4.01469e-23	4.35092e-20	yes
SmedASXL_008878	Smed-Hox4b	0.0155511	0.13491	0.0390433	0.151907	9.47717e-12	1.347e-09	yes
SmedASXL_015539	red	0.0933805	0.419913	0.0873365	0.272216	0.000939798	0.0155943	yes
SmedASXL_003783	ODBA	2.99e-12	5.96e-10	4.12e-74	1.07e-71	0.00109156	0.0175257	yes
SmedASXL_005583	PAH	2.24e-18	1.14e-15	4.3e-48	7.52e-46	2.75064e-14	6.03749e-12	yes
SmedASXL_008877	NKX2.3-like	2.84e-05	0.00084843	0.0136218	0.0677291	7.33113e-06	0.000248285	yes
SmedASXL_010139	death domain containing	2.58e-16	8.88e-14	4.71e-17	2.12e-15	9.62709e-15	2.38477e-12	yes
SmedASXL_012031	beta-catenin-like	6.38e-15	1.78e-12	5.16e-15	1.99e-13	7.57116e-18	3.54821e-15	yes
SmedASXL_016550	SCOT1	1.14e-08	9.66e-07	8.85e-43	1.4e-40	0.0104601	0.0996038	yes
SmedASXL_012639	Smed-Post-2d	3.15e-11	4.78e-09	6.97e-22	4.26e-20	5.17143e-17	1.99272e-14	yes
SmedASXL_014750	Smed-wnt11-2	0.000110366	0.00269152	0.0035681	0.0225122	2.25691e-07	1.1859e-05	yes
SmedASXL_014505	Smed-Fzd-4-2	0.099267	0.431408	0.749827	0.899397	5.76877e-05	0.00152486	yes
